# Supplementary material for: Health system costs of rheumatic heart disease care in South Africa
Source: BMC Public Health. 2021 Jul 3;21:1303. doi: 10.1186/s12889-021-11314-6 (PMC8254987; doi:10.1186/s12889-021-11314-6)
Supplement: Supplementary file 2 — Additional file 2. The RHD costing spreadsheet. [file 12889_2021_11314_MOESM2_ESM.xlsx]

## Sheet: Interview
Questions for clinic managers/non-participatory observation (Context)	Response
How are RHD services provided in GSH cardaic clinic?	RHD patients are seen within the clinic. No seperate facilitites for RHD patients. No CHWs . Generally RHD patients seen at the clinic will have an ECG and Echo and then collect one month supply andbe given a new appointment in about 6 months to a year, No peer educators/CHW .
% of RHD patients who are on clinic	No idea. Probably around 20-30%. Can ask the nursing manager for this information, based on ICD 10 codes. ( Do this for each of the clinics in a week then calculate an average)
Is there an NGO or CHW support? Which NGO or CHW? Contact details.	no
Are RHD drugs collected daily, weekly or monthly?	Monthly
How are DENTAL or ENT services provided prior to RHD care or surgery?	no, dental should be in the consusltation and then referral if needed. ENT unlikely, dental referrals
Number, type and grade of staff involved in RHD diagnosis and treatment	diagnosis: consultant cardiologist, senrior registrar and junior registrars with ECH tech and Echo tech. Treatment not done at clinic, if needed admitted or discharged home with medicialtion and new appointment.
Number and type of staff involved in DENTAL or ENT diagnosis and treatment?	nil- only referral to dentists
Type and duration of training provided to staff involved in RHD and DENTAL or ENT services	diagnosis: ECG tech and Echo tech-> however Echo tech probably has additional 1-2 years of RHD /cardiac echo training.
Cardiac clinic opening hours	7 - 5 pm clinic ( actual for patients 8-3.30), 0 sisters on night shift, no drugs dispensed in clinic
RHD diagnostic tests offered	ECG, echo, CXR and very rarely MRI, TOE (trans-oesphageal) echo and cardiac catheterisation
X-ray, ECHO, ECG, BLOOD TEST, ANGIOGRAM or SURGICAL facility on site?	yes
Do patients with RHD collect medication without seeing a doctor?	no
Do they collect medications in the clinic or at the pharmacy?	pharamacy or sometimes the cardaic clinic nurses collect and provide them medicatons on monthly check up dates/appoitments
Are patients with RHD screened for other diseases ( rather than dental and ENT)	not screeening other than history and examination.
Is there a designated person who is filing the lab results?	lab results on computer, doctors fill it in to the records and a record admin cclerk witll file into the folder.

## Sheet: Costs
			Cost of Ruematic Heart Disease (RHD) Care
			RHD direct care departments Costs
		NOTE: This cost excel sheet includes:- OutPatient department, Medical & intensive coronary (ICU) unit, Catetarisation laboratory care and Operating theatre care
		NOTE: ENTER DATA IN GREEN CELLS ONLY
Name of the research:		The economic impact of Rhuematic heart disease (RHD) on the health system of South Africa
Name of the hospital:		Groote Schuur Hospital (GSH)
	Created by:	Assegid Hellebo
1) Out-Patient department costs:
Recurrent costs
i)	Personnel cost
Sr No.	Type of personnel	Contributors (those involved in RHD care)	FTE (full time equivalent)	% time allocation to the department	Unit cost: gross annual salary	Total cost: Total annual salary	Cost allocated to RHD	Unit personnel cost per outpatient clinic RHD encounter
			(a)	( b)	(c)	(d)= a*c	(e)= b*d	(f)= e*annual outpatient RHD visits
1	Operations manager cardiac clinic	1	1	0.185197	489393	489393	90634.3	26.5946
2	Registered professional nurse	5	5	0.185197	479765	2.39883e+06	344831	101.183
3	Cardiac Specialist/Consultant	5	5	0.185197	1344449	6722245	532178	156.155
4	Doctor (senior registrar)	5	5	0.185197	1.01792e+06	5.08961e+06	530168	155.566
5	Doctor (Junior registrar)	7	7	0.185197	792998	5.55099e+06	451018	132.341
6	Enrolled nurse	2	2	0.185197	175964	351927	39591.8	11.6173
7	ECGtech	4	4	0.185197	430279	1721116	34422.3	10.1004
8	ECHOtech	4	4	0.185197	416577	1666308	33326.2	9.7788
9	Admin clerk	3	3	0.185197	164400	493200	24660	7.23592
10	Pharmacist	8	8	0.185197	447320	3578560	125250	36.7516
11	Pharmacy assistant	8	8	0.185197	204000	1632000	57120	16.7606
12	Medical records officer	2	2	0.185197	158000	316000	21725	6.37471
Personnel cost							2.28492e+06	670.459
ii) Outpatient materials and consumables cost
						Annual outpatient cardaic clinic materials and consumables cost	Annual materials and consumables cost allocated to RHD	Unit materials and consumables cost per outpatient clinic RHD encounter
						(a)	(b)=a*Utilisation rate workouts '!C9	(c)=b/annual RHD outpatient cardaic clinic RHD visits
13	Cardaic clinic materials and consumables					564055	104461	30.6518
iii) Outpatient care builiding maintainance cost
						Annual outpatient cardaic clinic building maintanance cost	Annual outpatient clinic maintainance cost allocated to RHD	Unit building maintainance cost per outpatient clinic RHD encounter
						(a)	(b)=a*Utilisation rate workouts '!C9	(c)=b/annual RHD outpatient cardaic clinic RHD visits
14	Builiding maintenance cost					161937	29990.3	8.79998
iv) Outpatient care overhead costs
				Total outpatient care annual cost	Total outpatient visits in GSH	Total inpatient days in GSH	PDE inpatient (PDE for annual GSH outpatient cost)	Unit annual cost per outpatient clinic RHD encounter
				(a)	(b)	(c)	(d)= (c)*3+(b)	(e)= a/d
	Utilities
15	Electricity			3.61634e+07	520923	303369	1431030	25.2709
16	Water			7.23026e+06	520923	303369	1431030	5.05249
17	Sewage			5.94896e+06	520923	303369	1431030	4.15712
18	Uniform and clothing			7.32524e+06	520923	303369	1431030	5.11886
19	Bio-safety disposal			1.13612e+06	520923	303369	1431030	0.793915
	Sub-total cost			5.78039e+07				40.3932
	Administrative costs
20	Telephone			2.07874e+06	520923	303369	1431030	1.45262
21	Airtime and data			23636.5	520923	303369	1431030	0.0165171
22	Stationary and papers			4.17612e+06	520923	303369	1431030	2.91826
23	Subscriptions			6340.41	520923	303369	1431030	0.00443066
24	Transportation (leases & Ops)			0	520923	303369	1431030	0
	Sub-total cost			6.28483e+06				4.39182
	Cleaning and security
25	Cleaning and toileteries materials			4.718e+06	520923	303369	1431030	3.29693
26	Cleaning services contract			1.89559e+07	520923	303369	1431030	13.2463
27	Security services contract			1.37403e+07	520923	303369	1431030	9.60169
28	Laundry			1.44836e+06	520923	303369	1431030	1.01211
	Sub-total cost			3.88626e+07				27.1571
Overheads costs				1.02951e+08				71.9421
Annual overheads cost allocated to RHD				245179
v) Outpatient laboratory tests cost
						Annual laboratory tests cost allocated to RHD	Total number of participant patients	Unit laboratory test cost per RHD encounter
						(a)	(b)	(c)=a/b
29	Laboratory tests cost					316500	668	473.802
v) Outpatient medications cost
				Monthly cost of RHD medications	Total number of RHD patients	Average monthly per-patient RHD medications cost	Annual per-patient RHD medications cost	Annual RHD medications cost
				(a)	(b)	(c)=a/b	(d) = c*12	(e)= b*d
30	Medications cost			161817	668	242.241	2906.89	1941804
Capital costs
1) Out-Patient department costs:
i) Building cost								20
		Total building square meter	Allocation factor to RHD	Space used for RHD	Replacement value per square meter	Total replacement value	Monthly maintainance cost	Annuity 3%, 20 years	AMC	Annual cost	Unit buiding cost per RHD encounter
		(a)	(b)	(c)=a*b	(d)	(e)=c*d	(f)=((10/100)*i)/12	(g)	(h)=f*12	(i)=e/g	(j)=i/annual RHD visits
31	Builiding cost	623	0.185197	115.378	38670	4.46166e+06	2499.2	14.877	29990.3	299903	87.9998
		Cardaic clinic cost	1	623	38670	24091410	13494.8	14.877	161937	1.61937e+06
ii) Equipments and furniture
	Consultation room
	Equipment and Furniture	Quantity	Replacement value	Total replacement value	Monthly maintenance costs	Life Years (ELY)	Annuity 3%	AMC	Annual cost (ZAR)	% used for RHD	Total for RHD	Cost of RHD per RHD encounter
32	Airconditioner	12	24849	298188	2484.9	15	11.93	29818.8	54813.6	0.185197	10151.3	2.97868
33	Examination bed	12	6684	80208	668.4	15	11.93	8020.8	14744	0.185197	2730.55	0.801218
34	Bin	12	106.08	1272.96	10.608	5	4.5797	127.296	405.253	0.185197	75.0518	0.0220222
35	Apparatus blood pressure	12	599	7188	59.9	5	4.5797	718.8	2288.34	0.185197	423.793	0.124353
36	Chair mid back	24	951	22824	190.2	15	11.9379	2282.4	4194.29	0.185197	776.772	0.227926
37	Filing cabinet	12	1999	23988	199.9	15	11.9379	2398.8	4408.2	0.185197	816.386	0.23955
38	Notice board	12	535	6420	53.5	15	11.9379	642	1179.78	0.185197	218.493	0.0641117
39	Microfiche	12	1399	16788	139.9	5	4.5797	1678.8	5344.54	0.185197	989.795	0.290433
40	Otoscope	12	1175	14100	117.5	5	4.5797	1410	4488.8	0.185197	831.314	0.24393
41	Phone	12	352.12	4225.44	35.212	5	4.5797	422.544	1345.19	0.185197	249.125	0.0731002
42	Curtain	12	949	11388	94.9	15	11.9379	1138.8	2092.74	0.185197	387.569	0.113723
43	Screen	12	3282.7	39392.4	328.27	10	8.5302	3939.24	8557.23	0.185197	1584.78	0.465016
44	Sharps bin	12	173.32	2079.84	17.332	5	4.5797	207.984	662.127	0.185197	122.624	0.0359813
45	Sink	12	990	11880	99	15	11.9379	1188	2183.15	0.185197	404.313	0.118637
46	Table	12	1173	14076	117.3	15	11.9379	1407.6	2586.7	0.185197	479.05	0.140566
47	Trolley	12	3641	43692	364.1	15	11.9379	4369.2	8029.14	0.185197	1486.97	0.436319
48	Suction machine	12	2999	35988	299.9	10	8.5302	3598.8	7817.69	0.185197	1447.82	0.424828
49	Apparatus diagnostic ent	12	782	9384	78.2	5	4.5797	938.4	2987.44	0.185197	553.266	0.162343
50	Step 2 Step	12	599	7188	59.9	15	11.9379	718.8	1320.92	0.185197	244.63	0.0717811
51	X-ray view box	12	1265	15180	126.5	5	4.5797	1518	4832.63	0.185197	894.989	0.262614
52	Computer	12	3649	43788	364.9	10	8.5302	4378.8	9512.09	0.185197	1761.61	0.516905
53	Office desk	12	999	11988	99.9	15	11.9379	1198.8	2203	0.185197	407.989	0.119715
54	Oxygen pump	12	968.99	11627.9	96.899	15	11.9379	1162.79	2136.82	0.185197	395.733	0.116119
55	Paper display rack	24	820	19680	164	10	8.5302	1968	4275.1	0.185197	791.736	0.232317
56	Blinder	12	470	5640	47	10	8.5302	564	1225.18	0.185197	226.9	0.0665786
	Sub-total								153634		28452.6	8.34876
	Echocardiography Room
57	Echo machine	2	134500	269000	2241.67	15	11.9379	26900	49433.3	0.185197	9154.91	2.6863
58	Defibrilator	4	102030	408120	3401	15	11.9379	40812	74998.9	0.185197	13889.6	4.07559
59	Resustation trolley	2	16645.2	33290.3	277.419	15	11.9379	3329.03	6117.65	0.185197	1132.97	0.332445
60	Chair	3	399	1197	9.975	15	11.9379	119.7	219.969	0.185197	40.7376	0.0119535
61	Blood pressure Apparatus	3	599	1797	14.975	5	4.5797	179.7	572.084	0.185197	105.948	0.0310881
62	Oxygen pump	3	968.99	2906.97	24.2248	15	11.9379	290.697	534.205	0.185197	98.9332	0.0290297
63	Suctions/vacum	3	2999	8997	74.975	10	8.5302	899.7	1954.42	0.185197	361.954	0.106207
64	Eamination bed	3	7741	23223	193.525	15	11.9379	2322.3	4267.62	0.185197	790.351	0.23191
65	Sep 2 step	3	599	1797	14.975	15	11.9379	179.7	330.229	0.185197	61.1575	0.0179453
66	Curtain	3	949	2847	23.725	15	11.9379	284.7	523.184	0.185197	96.8923	0.0284308
67	Sink	3	990	2970	24.75	15	11.9379	297	545.787	0.185197	101.078	0.0296591
68	Sharp box	3	173.32	519.96	4.333	5	4.5797	51.996	165.532	0.185197	30.656	0.00899532
69	Bin	3	106.08	318.24	2.652	15	11.9379	31.824	58.482	0.185197	10.8307	0.00317802
70	Drugs trolley	3	350	1050	8.75	10	8.5302	105	228.092	0.185197	42.242	0.012395
	Sub-total								139949		25918.3	7.60512
	Screening/resuscitation Room
71	Air tub suction	1	2899	2899	24.1583	10	8.5302	289.9	629.751	0.185197	116.628	0.0342219
72	Chair typist	1	399	399	3.325	15	11.9379	39.9	73.323	0.185197	13.5792	0.00398451
73	Table wood	1	5999	5999	49.9917	15	11.9379	599.9	1102.42	0.185197	204.165	0.0599075
74	Chair	1	399	399	3.325	15	11.9379	39.9	73.323	0.185197	13.5792	0.00398451
75	Medicine trolley plastic	1	3999	3999	33.325	10	8.5302	399.9	868.705	0.185197	160.882	0.0472071
76	Chair visitor	1	399	399	3.325	15	11.9379	39.9	73.323	0.185197	13.5792	0.00398451
77	Defibrilator	1	102030	102030	850.25	15	11.9379	10203	18749.7	0.185197	3472.4	1.0189
78	Trolley defibrilator	2	16645.2	33290.3	277.419	15	11.9379	3329.03	6117.65	0.185197	1132.97	0.332445
79	Scale column machanical	1	3299	3299	27.4917	10	8.5302	329.9	716.644	0.185197	132.72	0.0389438
80	Trolley instrument	1	413	413	3.44167	15	11.9379	41.3	75.8957	0.185197	14.0557	0.00412432
81	Sink	1	990	990	8.25	15	11.9379	99	181.929	0.185197	33.6928	0.00988638
82	Sharp box	1	173.32	173.32	1.44433	15	11.9379	17.332	31.8505	0.185197	5.89862	0.00173082
83	Bin	1	106	106	0.883333	15	11.9379	10.6	19.4793	0.185197	3.60751	0.00105854
84	Biological waste bin	1	143.89	143.89	1.19908	10	8.5302	14.389	31.2573	0.185197	5.78877	0.00169858
	Sub-total								28745.3		5323.55	1.56207
	Electrocardiogram Room
85	ECG machine	2	325869	651738	5431.15	15	11.9379	65173.8	119768	0.185197	22180.7	6.50841
86	Table telephone wood	1	850	850	7.08333	15	11.9379	85	156.202	0.185197	28.9281	0.00848831
87	Examination bed wood	1	1750	1750	14.5833	15	11.9379	175	321.592	0.185197	59.5579	0.0174759
88	Examination bed steal	2	4383	8766	73.05	15	11.9379	876.6	1610.9	0.185197	298.334	0.0875394
89	Step to step	2	599	1198	9.98333	15	11.9379	119.8	220.153	0.185197	40.7717	0.0119635
90	Plastic chair	1	299	299	2.49167	5	4.5797	29.9	95.1881	0.185197	17.6286	0.00517271
91	Trolley	1	3641	3641	30.3417	15	11.9379	364.1	669.095	0.185197	123.915	0.0363599
92	Chair draughtman	2	500	1000	8.33333	15	11.9379	100	183.767	0.185197	34.0331	0.00998624
93	Chair	3	399	1197	9.975	15	11.9379	119.7	219.969	0.185197	40.7376	0.0119535
94	Sink	2	990	1980	16.5	15	11.9379	198	363.858	0.185197	67.3856	0.0197728
95	Curtain	1	949	949	7.90833	10	8.5302	94.9	206.152	0.185197	38.1787	0.0112027
96	Blinder	2	470	940	7.83333	10	8.5302	94	204.197	0.185197	37.8167	0.0110964
	Sub-total								124019		22968	6.73942
	Waiting Area and pharmacy
97	Chairs	60	399	23940	199.5	15	11.9379	2394	4399.38	0.185197	814.753	0.239071
	RHD Clinic Nurses Room
98	Weight scale	3	1299	3897	32.475	10	8.5302	389.7	846.547	0.185197	156.778	0.046003
99	Observation couch	3	7000	21000	175	15	11.9379	2100	3859.1	0.185197	714.695	0.209711
100	BP cuff	3	235	705	5.875	5	4.5797	70.5	224.44	0.185197	41.5657	0.0121965
101	Stethoscope	3	1099	3297	27.475	5	4.5797	329.7	1049.62	0.185197	194.386	0.0570382
102	ENT set	3	1095	3285	27.375	10	8.5302	328.5	713.602	0.185197	132.157	0.0387785
103	Bin	4	106	424	3.53333	15	11.9379	42.4	77.9171	0.185197	14.43	0.00423417
104	X-ray view box	3	1265	3795	31.625	15	11.9379	379.5	697.395	0.185197	129.156	0.0378978
105	Phone	3	179	537	4.475	5	4.5797	53.7	170.957	0.185197	31.6607	0.00929011
106	Office desk	3	1800	5400	45	15	11.9379	540	992.341	0.185197	183.779	0.0539257
107	Chair	12	399	4788	39.9	15	11.9379	478.8	879.876	0.185197	162.951	0.0478141
108	Sink	3	990	2970	24.75	15	11.9379	297	545.787	0.185197	101.078	0.0296591
109	Medicine trolley	3	3999	11997	99.975	15	11.9379	1199.7	2204.65	0.185197	408.295	0.119805
110	Sharp box	3	173.32	519.96	4.333	15	11.9379	51.996	95.5514	0.185197	17.6959	0.00519245
	Sub-total								12357.8		2288.63	0.671546
	Operatonal Managers Office
111	Chair	6	399	2394	19.95	15	11.9379	239.4	439.938	0.185197	81.4753	0.0239071
112	Computer	2	3999	7998	66.65	5	4.5797	799.8	2546.2	0.185197	471.55	0.138366
113	Printer	1	795	795	6.625	5	4.5797	79.5	253.092	0.185197	46.872	0.0137535
114	Phone	1	179	179	1.49167	5	4.5797	17.9	56.9855	0.185197	10.5536	0.0030967
115	Bin	1	175	175	1.45833	5	4.5797	17.5	55.7121	0.185197	10.3177	0.0030275
116	Filing Cabinet	1	1164.72	1164.72	9.706	15	11.9379	116.472	214.037	0.185197	39.639	0.0116312
117	Office desk	1	1800	1800	15	15	11.9379	180	330.78	0.185197	61.2596	0.0179752
	Sub-total								3896.75		721.667	0.211757
	Laboratory Equiments
118	X-ray machine	1	1372000	1372000	11433.3	15	11.9379	137200	252128	0.185197	46693.4	13.7011
119	Hematology machine	1	69930	69930	582.75	15	11.9379	6993	12850.8	0.185197	2379.94	0.698338
120	Biochemistry machine	1	14700	14700	122.5	15	11.9379	1470	2701.37	0.185197	500.287	0.146798
121	Serology machine	1	23100	23100	192.5	15	11.9379	2310	4245.01	0.185197	786.165	0.230682
	Sub-total								271925		50359.8	14.7769
	Total outpatient department equipment and furniture cost								738927		136847	40.1547
2) Medical & ICU department costs:
Recurrent costs
i)	Personnel cost
Sr No.	Type of personnel	Contributors (those involved in RHD care)	FTE (full time equivalent)	% time allocation to the department	Unit cost: gross annual salary	Total cost: Total annual salary	Cost allocated to RHD	Unit personnel cost per Medical & ICU ward RHD inpatient day
			(a)	( b)	(c)	(d)= a*c	(e)= b*d	(f)= e*annual Medical & ICU ward RHD inpatient days
122	Registered professional nurse (Chief nurse)	1	1	0.251834	479393	479393	120727	64.1144
123	Registered professional nurse	6	6	0.251834	409765	2.45859e+06	256103	136.008
124	Cardiac Specialist/Consultant	2	2	0.251834	1344449	2688898	448150	237.998
125	Enrolled nurse	4	4	0.251834	190479	761915	114287	60.6943
126	Senior registrars	1	1	0.251834	1.00792e+06	1.00792e+06	71394.4	37.9153
127	Junior registrars	1	1	0.251834	772998	772998	66026.9	35.0648
128	Dietician	1	1	0.251834	294305	294305	12875.9	6.83795
129	Medical records officer	1	1	0.251834	138000	138000	8050	4.27509
130	Admin clerk	1	1	0.251834	97584	97584	5285.8	2.80712
Personnel cost							1.1029e+06	585.715
ii) Medical & ICU materials and consumables cost
						Annual medical & ICU materials and consumables cost	Annual materials and consumables cost allocated to RHD	Unit materials and consumables cost per Medical & ICU RHD inpatient day
						(a)	(b)=a*Utilisation rate workouts '!C20	(b)=a/total Medical & ICU ward RHD inpatient days
131	Medical & ICU materials and consumables					1.29325e+06	315439	167.52
iii) Medical & ICU ward builiding maintainance cost
						Annual medical & ICU materials and consumables cost	Annual outpatient clinic maintainance cost allocated to RHD	Unit building maintainance cost per Medical & ICU ward RHD inpatient day
						(a)	(b)=a*Utilisation rate workouts '!C20	(c)=b/annual Medical & ICU RHD inpatient days
132	Builiding maintenance cost					200147	48818.3	25.9258
iv) Medical & ICU ward care overhead costs
				Annual GSH cost	Total medical & ICU in-patient days in GSH	Total out-patient days in GSH	PDE inpatient (PDE for annual GSH outpatient cost)	Unit annual overhead cost per RHD inpatient day
				(a)	(b)	(c)	(d)= (b)+(c*1/3)	(e)= a/d
	Utilities
133	Electricity			3.61634e+07	303369	520923	477010	75.8126
134	Water			7.23026e+06	303369	520923	477010	15.1575
135	Sewage			5.94896e+06	303369	520923	477010	12.4714
136	Uniform and clothing			7.32524e+06	303369	520923	477010	15.3566
137	Food supplies			3.83361e+06	303369	520923	477010	8.03675
138	Bio-safety disposal			1.13612e+06	303369	520923	477010	2.38175
	Sub-total cost			6.16376e+07				129.216
	Administrative costs
139	Telephone			2.07874e+06	303369	520923	477010	4.35785
140	Airtime and data			23636.5	303369	520923	477010	0.0495514
141	Stationary and papers			4.17612e+06	303369	520923	477010	8.75478
142	Subscriptions			6340.41	303369	520923	477010	0.013292
	Sub-total cost			6.28483e+06				13.1755
	Cleaning and security
143	Cleaning and toiletries materials			4.718e+06	303369	520923	477010	9.89079
144	Cleaning services contract			1.89559e+07	303369	520923	477010	39.739
145	Security services contract			1.37403e+07	303369	520923	477010	28.8051
146	Laundry			1.44836e+06	303369	520923	477010	3.03632
	Sub-total cost			3.88626e+07				81.4712
	Total overheads cost			1.06785e+08				223.863
	Annual overheads cost allocated to RHD			421534
v) Medical & ICU ward blood transfusions/tests cost
						Total annual blood transfusions/tests cost for RHD patients	Total number of RHD patients inpatient days	Unit blood transfusions/tests cost per RHD inpatient day
						(a)	(b)	(c)=a/b
147	Blood transfusions/tests cost					183707	309	594.521
v) Medical & ICU ward medications cost
						Total annual medications cost for RHD patients	Total number of RHD patients admitted out of the patrticipants	Medications cost per RHD inpatient day
						(a)	(b)	(c)=a/b
148	Medical & ICU medications cost					130456	309	422.188
Capital costs
1) Medical & ICU department costs:
i) Building cost								20
		Total building square meter	Allocation factor to RHD	Space used for RHD	Replacement value per square meter	Total replacement value	Monthly maintainance cost	Annuity 3%, 20 years	AMC	Annual cost	Unit buiding cost per RHD in-patient day
		(a)	(b)	(c)=a*b	(d)	(e)=c*d	(f)=((10/100)*i)/12	(g)	(h)=f*12	(i)=e/g	(j)=i/annual RHD inpatient days
149	Builiding cost	770	0.243912	187.812	38670	7.2627e+06	4068.19	14.877	48818.3	488183	259.258
		Medical & ICU ward	1	770	38670	29775900	16678.9	14.877	200147	2.00147e+06
ii) Equipments and furniture
	Patients Room
	Equipment and Furniture	Quantity	Replacement value	Total replacement value	Monthly maintenance costs	ELY	Annuity 3%	AMC	Annual cost (ZAR)	% used for RHD	Total for RHD	Cost per RHD in patient day
150	Monitor (heart and sugar)	5	3694	18470	153.917	10	8.5302	1847	4012.25	0.243912	978.635	2.13077
150	Bed	12	6684	80208	668.4	15	11.9379	8020.8	14739.6	0.243912	3595.16	7.82771
152	bin	3	175	525	4.375	5	4.5797	52.5	167.136	0.243912	40.7665	0.0887607
153	chair mid back	4	951	3804	31.7	15	11.9379	380.4	699.049	0.243912	170.506	0.371242
154	Locker	2	1367	2734	22.7833	15	11.9379	273.4	502.419	0.243912	122.546	0.266818
155	Board	2	535	1070	8.91667	15	11.9379	107	196.631	0.243912	47.9605	0.104424
156	curtain	12	949	11388	94.9	15	11.9379	1138.8	2092.74	0.243912	510.443	1.11138
157	sharps bin	3	173.32	519.96	4.333	5	4.5797	51.996	165.532	0.243912	40.3752	0.0879086
158	Hand basin (sink)	4	990	3960	33	15	11.9379	396	727.717	0.243912	177.499	0.386467
159	Cardiac table	2	1173	2346	19.55	15	11.9379	234.6	431.117	0.243912	105.155	0.228952
160	Suction machine	2	2899	5798	48.3167	10	8.5302	579.8	1259.5	0.243912	307.208	0.668881
161	Step 2 Step	2	599	1198	9.98333	15	11.9379	119.8	220.153	0.243912	53.6979	0.116916
	Total cost								25213.8		6149.95	13.3902
Ward Nursing Station
162	weight scale	2	1299	2598	21.65	10	8.5302	259.8	564.365	0.243912	137.655	0.299716
163	observation couch	6	27750	166500	1387.5	15	11.9379	16650	30597.2	0.243912	7463.02	16.2492
164	Big BP machine	5	13795	68975	574.792	10	8.5302	6897.5	14983.5	0.243912	3654.65	7.95724
165	Mobile telemetry	7	1860	13020	108.5	5	4.5797	1302	4144.98	0.243912	1011.01	2.20126
166	Computer	2	3649	7298	60.8167	10	8.5302	729.8	1585.35	0.243912	386.685	0.841927
167	Waste bin disposal	4	175	700	5.83333	5	4.5797	70	222.848	0.243912	54.3554	0.118348
168	X-ray view box	2	1265	2530	21.0833	5	4.5797	253	805.438	0.243912	196.456	0.427742
169	phone	2	352.12	704.24	5.86867	5	4.5797	70.424	224.198	0.243912	54.6846	0.119064
170	office desk	4	999	3996	33.3	15	11.9379	399.6	734.332	0.243912	179.112	0.38998
171	chair	4	399	1596	13.3	15	11.9379	159.6	293.292	0.243912	71.5374	0.155758
172	sink	2	990	1980	16.5	15	11.9379	198	363.858	0.243912	88.7494	0.193233
173	medicine trolley	4	3999	15996	133.3	10	8.5302	1599.6	3474.82	0.243912	847.55	1.84536
174	Sharp box	4	173.32	693.28	5.77733	5	4.5797	69.328	220.709	0.243912	53.8336	0.117211
	Total cost								58214.8		14199.3	30.916
Operational Managers Office
175	chair	6	399	2394	19.95	15	11.9379	239.4	439.938	0.243912	107.306	0.233637
176	computer	3	3649	10947	91.225	10	8.5302	1094.7	2378.02	0.243912	580.028	1.26289
177	printer	4	795	3180	26.5	5	4.5797	318	1012.37	0.243912	246.929	0.537636
178	phone	2	179	358	2.98333	5	4.5797	35.8	113.971	0.243912	27.7989	0.0605263
179	Filing Cabinet	2	1164.72	2329.44	19.412	15	11.9379	232.944	428.074	0.243912	104.412	0.227336
180	office desk	2	1800	3600	30	15	11.9379	360	661.561	0.243912	161.363	0.351333
	Total cost								5033.93		1227.84	2.67336
	Laboratory Equiments
181	Echo machine	1	134500	8128.2	67.735	10	8.5302	812.82	1765.69	0.243912	430.674	0.937702
182	ECG machine	1	325869	325869	2715.58	10	8.5302	32586.9	70788.7	0.243912	17266.2	37.5936
	Total cost								72554.4		17696.9	38.5313
	Total Medical & ICU costs								161017		39274	85.5109
3) Catheterisation laboratory (cath lab) costs:
Recurrent costs
i)	Personnel cost
Sr No.	Type of personnel	Contributors (those involved in RHD care)	FTE (full time equivalent)	% time allocation to the department	Unit cost: gross annual salary	Total cost: Total annual salary	Cost allocated to RHD	Unit personnel cost per RHD cath lab procedure
			(a)	( b)	(c)	(d)= a*c	(e)= b*d	(f)= e*annual cath lab RHD procedures
183	Registered professional nurse (manager)	1	1	0.165973	479393	479393	79566.3	249.424
184	Registered professional nurse	3	3	0.165973	479393	1.43818e+06	59924.1	187.85
185	Cardiac Specialist/Consultant	4	4	0.165973	1344449	5377796	605002	1896.56
186	Enrolled nurse	2	2	0.165973	190479	380958	60318.3	189.086
188	Senior registrars	2	2	0.165973	1.00792e+06	2.01584e+06	226782	710.917
189	Cardiac technologist	3	3	0.165973	214980	644940	110177	345.383
190	Senior radiographer	2	2	0.165973	235849	471698	76650.9	240.285
Personnel cost							1.21842e+06	3819.5
ii) Cath lab materials and consumables cost
						Annual cath lab materials and consumables cost	Annual Cath lab cost allocate to RHD	Unit materials and consumables cost per RHD Cath lab procedure
						(a)	(b)= a*Utilisation rate workouts '!C31	(c)=b/total Cath lab RHD procedures
191	Cath lab materials and consumables					24980875	4.14615e+06	12997.3
iii) Cath lab builiding maintainance cost
						Annual cat lab building maintaince cost	Annual Cath lab maintainance cost allocated to RHD	Unit building maintainance cost per RHD cath lab procedure
						(a)	(b)= a*Utilisation rate workouts '!C31	(c)=b/total annual RHD cath lab days
192	Builiding maintenance cost					244855	40639.4	127.396
v) Cath lab medications cost
						Annual medications cost allocated to RHD	anual RHD procedures at cath lab	Cath lab medications cost per RHD procedure
						(a)	(b)	(c)=a/b
193	Cath lab medications cost					520000	301	1727.57
Capital costs
i) Building cost								20
		Total building square meter	Allocation factor to RHD	Space used for RHD	Replacement value per square meter	Total replacement value	Monthly maintainance cost	Annuity 3%, 20 years	AMC	Annual cost	Cost per cath lab procedure
		(a)	(b)	(c)=a*b	(d)	(e)=c*d	(f)=((10/100)*i)/12	(g)	(h)=f*12	(i)=e/g	(j)=i/number all RHD patients
194	Builiding cost	942	0.165973	156.347	38670	6.04592e+06	3386.61	14.877	40639.4	406394	1273.96
		Cath lab	1	942	38670	36427140	20404.6	14.877	244855	2.44855e+06
	Equipment and Furniture	Quantity	Replacement value	Total replacement value	Monthly maintenance costs	ELY	Annuity 3%	AMC	Annual cost (ZAR)	% used for RHD	Total for RHD	Cost per RHD procedure
195	Monoplane machine	1	1000000	1000000	8333.33	10	8.5302	100000	217231	0.165973	36054.4	680.973
196	Biplane machine	1	1450000	1450000	12083.3	10	8.5302	145000	314984	0.165973	52278.9	987.412
197	Flouroscope	1	245000	245000	2041.67	10	8.5302	24500	53221.5	0.165973	8833.33	166.839
198	Centrisity	1	1618433	1618433	13486.9	15	11.9379	161843	297414	0.165973	49362.7	932.333
199	Infusion pump	1	83748	83748	697.9	10	8.5302	8374.8	18192.6	0.165973	3019.48	57.0302
200	Oct machine	1	259000	259000	2158.33	10	8.5302	25900	56262.7	0.165973	9338.09	176.372
201	Hemodynamics machine	1	3.083e+06	3.083e+06	25691.7	10	8.5302	308300	669722	0.165973	111156	2099.44
202	Computer	6	3694	22164	184.7	5	4.5797	2216.4	7056.02	0.165973	1171.11	22.1192
203	Lead apons	1	500000	500000	4166.67	10	8.5302	50000	108615	0.165973	18027.2	340.487
204	Medcine trolley	1	1332	1332	11.1	15	11.9379	133.2	244.777	0.165973	40.6264	0.767327
205	Troleys (draping)	2	3641	7282	60.6833	15	11.9379	728.2	1338.19	0.165973	222.103	4.19495
206	Step 2 Step	1	599	599	4.99167	15	11.9379	59.9	110.076	0.165973	18.2697	0.345067
	Sub-total cost								1.74439e+06		289522	5468.31
	Work station
207	Trolley vacuum	1	1332	1332	11.1	15	11.9379	133.2	244.777	0.165973	40.6264	0.767327
208	Cupboard steel with glass door	9	1997	17973	149.775	15	11.9379	1797.3	3302.84	0.165973	548.182	10.3537
209	Board pin	2	250	500	4.16667	15	11.9379	50	91.8834	0.165973	15.2502	0.288036
210	Board white writing	1	390	390	3.25	10	8.5302	39	84.7199	0.165973	14.0612	0.26558
211	Trolley instruments	2	1332	2664	22.2	15	11.9379	266.4	489.555	0.165973	81.2529	1.53465
212	Trolley stanless steel	1	3641	3641	30.3417	15	11.9379	364.1	669.095	0.165973	111.052	2.09748
213	Ladder metal	1	1550	1550	12.9167	15	11.9379	155	284.839	0.165973	47.2755	0.892911
214	Ladder alumunium	1	650	650	5.41667	15	11.9379	65	119.448	0.165973	19.8252	0.374447
215	Computer	1	3694	3694	30.7833	5	4.5797	369.4	1176	0.165973	195.185	3.68653
216	Waste bin disposal	2	175	350	2.91667	5	4.5797	35	111.424	0.165973	18.4934	0.349292
217	Intercom	1	342	342	2.85	5	4.5797	34.2	108.877	0.165973	18.0707	0.341308
218	phone	1	179	179	1.49167	5	4.5797	17.9	56.9855	0.165973	9.45806	0.178638
219	Trolley medicine	2	3999	7998	66.65	10	8.5302	799.8	1737.41	0.165973	288.363	5.44643
220	chair	4	399	1596	13.3	15	11.9379	159.6	293.292	0.165973	48.6785	0.91941
221	sink	2	990	1980	16.5	15	11.9379	198	363.858	0.165973	60.3906	1.14062
222	Medicine trolley (plastic)	3	1332	3996	33.3	10	8.5302	399.6	868.053	0.165973	144.073	2.72117
223	Sharp box	2	173.32	346.64	2.88867	5	4.5797	34.664	110.355	0.165973	18.3159	0.345939
	Sub-total cost								10113.4		1678.55	31.7035
	Operational Managers Office
224	Credenza	2	600	1200	10	15	11.9379	120	220.52	0.165973	36.6004	0.691286
225	chair midback	6	951	5706	47.55	15	11.9379	570.6	1048.57	0.165973	174.035	3.28706
226	computer	3	3694	11082	92.35	5	4.5797	1108.2	3528.01	0.165973	585.554	11.0596
227	printer	1	795	795	6.625	5	4.5797	79.5	253.092	0.165973	42.0065	0.793392
228	phone	1	179	179	1.49167	5	4.5797	17.9	56.9855	0.165973	9.45806	0.178638
229	Intercom screen	1	1605	1605	13.375	5	4.5797	160.5	510.96	0.165973	84.8055	1.60175
230	Filing Cabinet	1	1164.72	1164.72	9.706	15	11.9379	116.472	214.037	0.165973	35.5243	0.670962
231	Table coffee	1	1173	1173	9.775	15	11.9379	117.3	215.558	0.165973	35.7769	0.675732
232	Table wood	1	5999	5999	49.9917	15	11.9379	599.9	1102.42	0.165973	182.971	3.45585
233	X-ray view box	1	1265	1265	10.5417	5	4.5797	126.5	402.719	0.165973	66.8405	1.26244
234	office desk (desk wood)	1	999	999	8.325	15	11.9379	99.9	183.583	0.165973	30.4698	0.575495
235	Fridge (meds)	1	2159	2159	17.9917	15	11.9379	215.9	396.753	0.165973	65.8502	1.24374
	Sub-total cost								8133.21		1349.89	25.4959
	Cardiac technologist view room
236	Monitors	5	3694	18470	153.917	10	8.5302	1847	4012.25	0.165973	665.925	12.5776
237	Table	2	399	798	6.65	15	11.9379	79.8	146.646	0.165973	24.3393	0.459705
238	Dust bin	1	175	175	1.45833	5	4.5797	17.5	55.7121	0.165973	9.2467	0.174646
239	Printer	1	795	795	6.625	5	4.5797	79.5	253.092	0.165973	42.0065	0.793392
240	Fridge	1	999	999	8.325	10	8.5302	99.9	217.013	0.165973	36.0183	0.680293
	Total cost								4684.71		777.535	14.6856
	Total cath lab equipment and furniture cost								1.76732e+06		293328	5540.2
3) Surgery/theatre care costs:
Recurrent costs
i)	Personnel cost
Sr No.	Type of personnel	Contributors (those involved in RHD care)	FTE (full time equivalent)	% time allocation to the department	Unit cost: gross annual salary	Total cost: Total annual salary	Cost allocated to RHD	Unit personnel cost per RHD surgery performed
			(a)	( b)	(c)	(d)= a*c	(e)= b*d	(f)= e*annual RHD surgery performed
241	Consultant Surgeon	2	2	0.282609	1.12827e+06	2.25653e+06	517122	5682.66
242	Senior Registrar	3	3	0.282609	1.00792e+06	3.02376e+06	755941	8307.05
243	Anaesthetist	2	2	0.282609	637341	1274682	366471	4027.15
245	Registrar Anaesthetist	3	3	0.282609	567341	1702023	538974	5922.79
246	Scrub Nurse (Professional Nurse)	2	2	0.282609	479393	958786	299621	3292.54
247	Trainee Nurse	2	2	0.282609	116196	232392	63907.8	702.284
248	Student Flow Nurse	3	3	0.282609	65015	195045	65827.7	723.381
249	Qualified Perfusionist	2	2	0.282609	114000	228000	68400	751.648
250	Student Perfusionist	4	4	0.282609	106658	426632	95992.2	1054.86
251	Admin clerk	4	4	0.282609	97584	390336	21956.4	241.279
Personnel cost							2.79421e+06	30705.6
ii) Surgery/theatre materials and consumables cost
						Annual surgical/theatre materials and consumables cost	Annual Surgery/theatre cost allocate to RHD	Unit cost per surgery performed
						(a)	(b) = a*% of surgery for RHD	(c)=b/total RHD surgeries performed
252	Cardaic theatre general consumables					2.93925e+06	830659	9128.12
253	Cardaic anaesthesia Consumables					861592	243493	2675.75
254	Cardaic perfusion Consumables					1.19779e+07	3.38507e+06	37198.6
255	Prosthetic heart valves					4332000	1.22426e+06	13453.4
iii) Surgery/theatre builiding maintainance cost
						Annual surgery/theatre bulding maintanance cost	Annual Surgery/theatre maintainance cost allocated to RHD	Unit building maintainance cost per surgery perfomed
						(a)	(b)=a*Utilisation rate workouts '!C42	(c)=b/total RHD surgeries performed
256	Builiding maintenance cost					215743	60970.9	670.01
iv) Surgery/theatre medications cost
						Annual medications cost allocated to RHD	Total number of RHD related surgeries performed at GSH theatre	Theatre medications cost per surgery performed
						(a)	(b)	(c)=a/b
267	Surgery/theatre medications cost					603736	56	10781
Capital costs
i) Building cost								20
		Total building in sq m	Allocation factor to RHD	Space used for RHD	Replacement value per sq m	Total replacement value	Monthly maintenance cost	Annuity 3%, 20y	AMC	Annual cost	Cost per RHD surgey performed
		(a)	(b)	(c)=a*b	(d)	(e)=c*d	(f)=((10/100)*i)/12	(g)	(h)=f*12	(i)=e/g	(j)=i/number all RHD patients
258	Builiding cost	830	0.282609	234.565	38670	9.07064e+06	5080.91	14.877	60970.9	609709	6700.1
		Surgery/theatre	1	830	38670	32096100	17978.6	14.877	215743	2.15743e+06
	Operating Room
	Equipment and Furniture in Theatre	Quantity	Replacement value	Total replacement value	Monthly maintenance costs	ELY	Annuity 3%	AMC	Annual cost (ZAR)	% used for RHD	Total cost for RHD	Cost per RHD surgery performed
259	Heart Lung Bypass Machine	2	5500000	11000000	91666.7	15	11.9379	1100000	2.02144e+06	0.282609	571275	22213.6
260	Heart Cooler	2	149320	298639	2488.66	15	11.9379	29863.9	54880	0.282609	15509.6	603.077
261	Theatre table (Cardiac)	2	1000000	2000000	16666.7	15	11.9379	200000	367534	0.282609	103868	4038.83
262	Defobrilator	2	75000	150000	1250	15	11.9379	15000	27565	0.282609	7790.12	302.912
263	Intubation Trolley	2	13000	26000	216.667	15	11.9379	2600	4777.94	0.282609	1350.29	52.5048
264	Anaesthrtic Machine	2	800000	1600000	13333.3	15	11.9379	160000	294027	0.282609	83094.6	3231.07
265	Head Lamp	2	58000	116000	966.667	5	4.5797	11600	36929.2	0.282609	10436.5	405.815
266	Drug Fridge	2	15000	30000	250	5	4.5797	3000	9550.65	0.282609	2699.1	104.952
267	TAE probe and machine	2	1000000	2000000	16666.7	15	11.9379	200000	367534	0.282609	103868	4038.83
268	LED theather light	2	230000	460000	3833.33	10	8.5302	46000	99926.1	0.282609	28240	1098.09
269	Diathermy	2	58000	116000	966.667	10	8.5302	11600	25198.7	0.282609	7121.38	276.909
270	Autoclave Machine	2	800000	1600000	13333.3	15	11.9379	160000	294027	0.282609	83094.6	3231.07
271	Centrifugal Machine	2	3267.78	6535.56	54.463	15	11.9379	653.556	1201.02	0.282609	339.418	13.198
272	Ice Machine	2	8400	16800	140	10	8.5302	1680	3649.47	0.282609	1031.37	40.1041
273	Sternal Saw	2	150000	300000	2500	10	8.5302	30000	65169.2	0.282609	18417.4	716.145
274	Linen Carts big	12	25000	300000	2500	15	11.9379	30000	55130	0.282609	15580.2	605.825
275	Linen Carts small	4	13000	52000	433.333	15	11.9379	5200	9555.87	0.282609	2700.57	105.01
	Sub-total								3.73809e+06		1.05642e+06	41077.9
	Operation Manager office
276	Chair	3	399	1197	9.975	15	11.9379	119.7	219.969	0.282609	62.1651	2.41724
277	Computer	1	3694	3694	30.7833	5	4.5797	369.4	1176	0.282609	332.349	12.9231
278	Phone	1	179	179	1.49167	5	4.5797	17.9	56.9855	0.282609	16.1046	0.626215
279	Printer	1	795	795	6.625	5	4.5797	79.5	253.092	0.282609	71.526	2.78123
280	Bin	1	175	175	1.45833	5	4.5797	17.5	55.7121	0.282609	15.7447	0.612221
	Sub-total								1761.76		497.889	19.36
	Induction Room
281	Trolley	2	1178	2356	19.6333	15	11.9379	235.6	432.955	0.282609	122.357	4.75774
282	Sink	1	990	990	8.25	15	11.9379	99	181.929	0.282609	51.4148	1.99922
283	Dustbin	2	175	350	2.91667	5	4.5797	35	111.424	0.282609	31.4895	1.22444
284	Drug Cupboard	3	715	2145	17.875	15	11.9379	214.5	394.18	0.282609	111.399	4.33165
	Sub-total								1120.49		316.66	12.3131
	Perfusion room
285	Chairs	2	399	798	6.65	15	11.9379	79.8	146.646	0.282609	41.4434	1.61149
286	Valve Cart	1	25000	25000	0	15	11.9379	0	2094.17	0.282609	591.831	23.0129
287	Dustbin	1	175	175	1.45833	5	4.5797	17.5	55.7121	0.282609	15.7447	0.612221
288	Computer	1	3694	3694	30.7833	5	4.5797	369.4	1176	0.282609	332.349	12.9231
289	Notice Board	1	2000	2000	16.6667	10	8.5302	200	434.461	0.282609	122.782	4.7743
	Sub-total								3760.35		1104.15	42.934
	Nursing Station room
290	Chair	4	399	1596	0	15	11.9379	0	133.692	0.282609	37.7825	1.46914
291	Notice Board	1	2000	2000	16.6667	5	4.5797	200	636.71	0.282609	179.94	6.99681
	Sub-total								770.402		217.722	8.46595
	Total surgery/theatre equipment and furniture cost								3.7455e+06		1.05855e+06	41161

## Sheet: Utilisation rate workouts 
Outpatient department					Annual average utilisation rates for RHD care at four clinical units at GSH
ENTER DATA IN GREEN CELLS ONLY					Clinical unit	Outpatient clinic	Medical and ICU	Cath lab	Surgery/
Utilisation-based allocation factor (% of RHD visits out of total cardiac clinic visits)									theatre
Utilisation category	Number of patients	Annual outpatient attendance/visit/encounter			Per-patient utlisation rate per annuam	2.9	0.31	0.19	0.22
Total number of visits - ALL RHD patients	668	3408			95% confidence interval	(2.0 - 3.9)	(0.11 - 0.50)	(0.068 - 0.31)	(0.043- 0.39)
Total number of visit - ALL Cardiac Clinic visits (including all RHD visits)	7423	18402
% of visits for RHD - ALLOCATION FACTOR	0.0899906	0.185197
Medical & ICU department
ENTER DATA IN GREEN CELLS ONLY
Utilisation-based allocation factor (% of RHD admissions out of all admissions)
Utilisation category	Number of patients	Total annual inpatient days
Total number of RHD admissions	309	1883
Total number of admissions - ALL Patients admited in the GSH (including all RHD admissions)	1227	7720
% of admissions for RHD - ALLOCATION FACTOR	0.251834	0.243912
Catheterisation laboratory (Cath lab)
ENTER DATA IN GREEN CELLS ONLY
Utilisation-based allocation factor (% of RHD catheterization laboratory (cath lab) admissions out of all cath lab admissions)
Utilisation category	Number of patients	Cath lab procedure attendace
Total number of RHD cath lab admissions	301	319
Total number of cath lab admissions - ALL Patients admitted in cath lab (including all RHD patients)	1426	1922
% of cath lab admissions for RHD - ALLOCATION FACTOR	0.21108	0.165973
Surgery/Theater
ENTER DATA IN GREEN CELLS ONLY
Utilisation-based allocation factor (% of RHD surgeries out of all surgeries)
Utilisation category	Number of patients	Surgeries bed days
Total number of RHD related patient surgeries	56	91
Total number of surgeries in theatre - ALL Patients who had surgery in the surgical department including RHD patients	294	322
% of surgery for RHD - ALLOCATION FACTOR	0.190476	0.282609

## Sheet: % of time allocation workouts
Out-patient department
		Minutes per annuam
Name of the clinic	Cardaic clinic (E17) GSH	124800																	0
Position/post and grade	Registered professional nurse (Manager cardiac clinic)					% allocation of time													0
Activities	Managing the whole ward regrding cardaic care																		0
	Allocation factor was used because, operations manager does not have direct contact with patients, and equal time all cardaic patients assumed
% allocation of time						0.185197
	Registered professional nurse
Activities	Folders review	Testing (including weight, x-ray,blood, ECG,ECHO)	Appointments and presciption adjusting	Oral support	other unrelated activites
Monday 8.00 - 13.00
Monday 13.00 – 16.00
Tuesday 8.00 - 13.00	20	45	30		10
Tuesday 13.00 – 16.00				10
Wednesday 8.00 - 13.00
Wednsday 13.00 – 16.00	20	45	30
Thursday 8.00 - 13.00				10	10
Thursday 13.00 – 16.00	20	45	30
Friday 8.00 - 13.00				10	10
Sub-total	60	135	90	30	30
Total					345	0.14375
Position/post and grade	Cardiac Specialist/Consultant
Activities	Cardaic consultation (check-up of each patient follow-up folder)	Physical examinations for check-up	Review medication progress and write new	Consulting and supervising other senior and junior registrars	other unrelated activites
Monday 8.00 - 13.00
Monday 13.00 – 16.00
Tuesday 8.00 - 13.00	10	30		10
Tuesday 13.00 – 16.00			20
Wednesday 8.00 - 13.00	10	30		10
Wednsday 13.00 – 16.00
Thursday 8.00 - 13.00	10	30		10
Thursday 13.00 – 16.00			20
Friday 8.00 - 13.00
Friday 14.00 - 16.00
Sub-total	30	90	40	30
Total					190	0.0791667
Position/post and grade	Doctor (senior registrar)
Activities	Cardaic consultation (check-up of each patient follow-up folder)	Physical examinations for check-up	Review medication progress and write new	Referal writing when neccesary	other unrelated ativites
Monday 8.00 - 13.00
Monday 13.00 – 16.00
Tuesday 8.00 - 13.00	20	30
Tuesday 13.00 – 16.00			20	10
Wednesday 8.00 - 13.00	20	30
Wednsday 13.00 – 16.00			20	10
Thursday 8.00 - 13.00
Thursday 13.00 – 16.00		30	20	10
Friday 8.00 - 13.00	30
Sub-total	70	90	60	30
Total					250	0.104167
Position/post and grade	Doctor (Junior registrar)
Activities	Cardaic consultation (check-up of each patient follow-up folder)	Physical examinations for check-up	Review medication progress and write new	other unrelated activities
Monday 8.00 - 13.00
Monday 13.00 – 16.00
Tuesday 8.00 - 13.00	20	15
Tuesday 13.00 – 16.00			20	10
Wednesday 8.00 - 13.00	20	15
Wednsday 13.00 – 16.00			20	10
Thursday 8.00 - 13.00	20	15
Thursday 13.00 – 16.00			20	10
Friday 08:00-16:00
Sub-total	60	45	60	30
Total					195	0.08125
Position/post and grade	Enrolled nurse
Activities	checking the folder	Blood drawing	Testing for pregnancy and taking urine when it is neccesary	other unrelated activites
Monday 8.00 - 13.00
Monday 13.00 – 16.00
Tuesday 8.00 - 13.00	20	20	30	20
Tuesday 13.00 – 16.00
Wednesday 8.00 - 13.00
Wednsday 13.00 – 16.00	20	20	30	20
Thursday 8.00 - 13.00	20	20	30	20
Thursday 13.00 – 16.00
Friday 8.00 - 13.00
Sub-total	60	60	90	60
Total					270	0.1125
Position/post and grade	Admin clerck
Activities	Requeting folders	filling next appointments	Updating information on the system	other unrelated activities
Monday 8.00 - 13.00
Monday 13.00 – 16.00
Tuesday 8.00 - 13.00	5	5	10	20
Tuesday 13.00 – 16.00
Wednesday 8.00 - 13.00	5	5	10	20
Wednsday 13.00 – 16.00
Thursday 8.00 - 13.00	5	5	10	20
Thursday 13.00 – 16.00
Friday 8.00 - 13.00
Sub-total	15	15	30	60
Total					120	0.05
Position/post and grade	Medical records officer
Activities	finding a folder	delivering to the ward	collectng the folders	Fill and clock the folders	other unrelated activities
Monday 8.00 - 13.00
Monday 13.00 – 16.00
Tuesday 8.00 - 13.00	10	15	15	10	5
Tuesday 13.00 – 16.00
Wednesday 8.00 - 13.00	10	15	15	10	5
Wednsday 13.00 – 16.00
Thursday 8.00 - 13.00	10	15	15	10	5
Thursday 13.00 – 16.00
Friday 8.00 - 13.00
Sub-total	30	45	45	30	15
Total					165	0.06875
Position/post and grade	ECGtech/ECOtech
Activities	There are no ECGtech/ECOtech specifically allocated to cardaic clinic at GSH. Technicains work on call when needed, and it was assumed as per observation that that they spend 2% of their productive working minutes.
						0.02
Position/post and grade	Pharmacists/Assistant pharmacist
Activities	There are no pharmacists/assistant pharmacists specifically allocated to cardaic clinic at GSH. They provide service when required, and it was assumed as per observation that that they spend 3.5% of their productive working minutes.
						0.035
Medical & ICU department
		Minutes per annuam
Name of the clinic	Medical &ICU ward (C26)	124800
Position/post and grade	Registered professional nurse (Chief nurse)					% allocation of time
Activities	Managing the whole ward regrding cardaic care
% allocation of time						0.1569
Position/post and grade	Registered professional nurse
Activities	Admission Screening	observation and medications provision	RHD blood tests (INR)	Record keeping and admin (RHD related)	other unrelated activities
Monday 8.00 - 13.00	30	15	10	10
Monday 13.00 – 16.00
Tuesday 8.00 - 13.00	30	15	10	10
Tuesday 13.00 – 16.00
Wednesday 8.00 - 13.00
Wednsday 13.00 – 16.00	30	15	10	10
Thursday 8.00 - 13.00
Thursday 13.00 – 16.00	30	15	10	10
Friday 8.00 - 13.00
Sub-total	120	60	40	30
Total					250	0.104167
Position/post and grade	Cardiac Specialist/Consultant
Activities	Admitting new patients	Monitoring of RHD patients in the ward(monitoring, side effects)	Consulting other staff members	Providing general training for nurses	other unrelated activities
Monday 8.00 - 13.00
Monday 13.00 – 16.00
Tuesday 8.00 - 13.00	45	10	10
Tuesday 13.00 – 16.00				90
Wednesday 8.00 - 13.00
Wednsday 13.00 – 16.00				90
Thursday 8.00 - 13.00	45	10	10
Thursday 13.00 – 16.00				90
Friday 8.00 - 13.00
Friday 14.00 - 16.00
Sub-total	90	20	20	270
Total					400	0.166667
Position/post and grade	Enrolled nurse
Activities	Admission preparations	observation and medications provision	RHD blood tests (INR)	Record keeping and admin (RHD related)	Hygiene
Monday 8.00 - 13.00
Monday 13.00 – 16.00		15	30	15	30
Tuesday 8.00 - 13.00		15	30	15	30
Tuesday 13.00 – 16.00
Wednesday 8.00 - 13.00		15	30	15	30
Wednsday 13.00 – 16.00
Thursday 8.00 - 13.00		15	30	15	30
Thursday 13.00 – 16.00
Friday 8.00 - 13.00
Sub-total	0	60	120	60	120
Total					360	0.15
Position/post and grade	Senior registrars
Activities	Admission duties	Monitoring of RHD patients in the ward(monitoring, side effects)	Record keeping and progress note (RHD related)	Consulting junior registrars	other unrelated activities
Monday 8.00 - 13.00
Monday 13.00 – 16.00
Tuesday 8.00 - 13.00		15	10	30	30
Tuesday 13.00 – 16.00
Wednesday 8.00 - 13.00
Wednsday 13.00 – 16.00
Thursday 8.00 - 13.00		15	10	30	30
Thursday 13.00 – 16.00
Friday 08:00-16:00
Sub-total		30	20	60	60
Total					170	0.0708333
Position/post and grade	Junior registrars
Activities	Admission duties	Monitoring of RHD patients in the ward(monitoring, side effects)	Record keeping and progress note (RHD related)	other unrelated activities	other unrelated activities
Monday 8.00 - 13.00	10
Monday 13.00 – 16.00	10
Tuesday 8.00 - 13.00		15	10	30	30
Tuesday 13.00 – 16.00	10
Wednesday 8.00 - 13.00		15	10	30
Wednsday 13.00 – 16.00	10
Thursday 8.00 - 13.00					30
Thursday 13.00 – 16.00		15	10	30
Friday 8.00 - 13.00
Sub-total	40	45	30	90
Total					205	0.0854167
Position/post and grade	Dietician
Activities	Patient consultations	other unrelated activities
Monday 8.00 - 13.00	60	45
Monday 13.00 – 16.00
Tuesday 8.00 - 13.00
Tuesday 13.00 – 16.00
Wednesday 8.00 - 13.00
Wednsday 13.00 – 16.00
Thursday 8.00 - 13.00
Thursday 13.00 – 16.00
Friday 8.00 - 13.00
Sub-total	60	45
Total					105	0.04375
Position/post and grade	Medical records officer
Activities	finding a folder	delivering to the ward	collectng the folders	Fill and clock the folders	other unrelated activities
Monday 8.00 - 13.00
Monday 13.00 – 16.00	10	15	15	10	20
Tuesday 8.00 - 13.00
Tuesday 13.00 – 16.00
Wednesday 8.00 - 13.00
Wednsday 13.00 – 16.00
Thursday 8.00 - 13.00
Thursday 13.00 – 16.00
Friday 8.00 - 13.00	10	15	15	10	20
Sub-total	20	30	30	20	40
Total					140	0.0583333
Position/post and grade	Admin clerk
Activities	Folder request	capturing data	calling technicians when required	Record keeping and admin (RHD related)	other unrelated
Monday 8.00 - 13.00
Monday 13.00 – 16.00
Tuesday 8.00 - 13.00	10		20	15	15
Tuesday 13.00 – 16.00		5
Wednesday 8.00 - 13.00
Wednsday 13.00 – 16.00
Thursday 8.00 - 13.00	10		20	15	15
Thursday 13.00 – 16.00		5
Friday 8.00 - 13.00
Sub-total	20	10	40	30	30
Total					130	0.0541667
Catheterisation laboratory (cath lab)
Name of clinic	Cath lab (C25)	124800
Position/post and grade	Registered professional nurse (Chief nurse)					% allocation of time
Activities	Managing the whole ward regarding Care
% allocation of time						0.165973
Position/post and grade	Registered professional nurse
Activities	Preparing the theatre	checking up and cleaning in between procedure with every patient	Duties in cath theatre with doctor	Admin	other ubrelated activities
Monday 8.00 - 13.00
Monday 13.00 – 16.00
Tuesday 8.00 - 13.00	10	5	120	10	5
Tuesday 13.00 – 16.00
Wednesday 8.00 - 13.00
Wednsday 13.00 – 16.00
Thursday 8.00 - 13.00
Thursday 13.00 – 16.00	10	5	120	10	5
Friday 8.00 - 13.00
Sub-total	20	10	240	20	10
Total					300	0.125
Position/post and grade	Cardiac Specialist/Consultant
Activities	Procedure/intervention	Check-ups	other unrelated acticities
Monday 8.00 - 13.00
Monday 13.00 – 16.00		10	5
Tuesday 8.00 - 13.00	120
Tuesday 13.00 – 16.00
Wednesday 8.00 - 13.00
Wednsday 13.00 – 16.00
Thursday 8.00 - 13.00	120	10	5
Thursday 13.00 – 16.00
Friday 8.00 - 13.00
Sub-total	240	20	10
Total					270	0.1125
Position/post and grade	Enrolled nurse
Activities	Check for bleeding	Observations	other unrelated activities
Monday 8.00 - 13.00
Monday 13.00 – 16.00
Tuesday 8.00 - 13.00	40	30	120
Tuesday 13.00 – 16.00
Wednesday 8.00 - 13.00
Wednsday 13.00 – 16.00
Thursday 8.00 - 13.00	40	30	120
Thursday 13.00 – 16.00
Friday 8.00 - 13.00
Friday 14.00 - 16.00
Sub-total	80	60	240
Total					380	0.158333
Position/post and grade	Senior registrars
Activities	Procedure/intervention	Check-ups	other unrelated acticities
Monday 8.00 - 13.00
Monday 13.00 – 16.00
Tuesday 8.00 - 13.00	120	5	10
Tuesday 13.00 – 16.00
Wednesday 8.00 - 13.00
Wednsday 13.00 – 16.00
Thursday 8.00 - 13.00	120	5	10
Thursday 13.00 – 16.00
Friday 8.00 - 13.00
Sub-total	240	10	20
Total					270	0.1125
Position/post and grade	Cardiac technologist
Activities	Procedure/intervention	computer calebrating	di in the machine	preparation before every proccedure/intervention	other unrelated activities
Monday 8.00 - 13.00
Monday 13.00 – 16.00
Tuesday 8.00 - 13.00				15	30
Tuesday 13.00 – 16.00	120	60
Wednesday 8.00 - 13.00			10
Wednsday 13.00 – 16.00
Thursday 8.00 - 13.00	120	60	10	15
Thursday 13.00 – 16.00					30
Friday 8.00 - 13.00
Sub-total	240	120	20	30
Total					410	0.170833
Position/post and grade	Senior radiographer
Activities	Fillming the procedure/intervention	Monitoring ECHO & X-ray	Patient identification,lablling and results
Monday 8.00 - 13.00
Monday 13.00 – 16.00
Tuesday 8.00 - 13.00		60	10
Tuesday 13.00 – 16.00	120
Wednesday 8.00 - 13.00			10
Wednsday 13.00 – 16.00
Thursday 8.00 - 13.00		60	10
Thursday 13.00 – 16.00	120
Friday 8.00 - 13.00
Sub-total	240	120	30
Total					390	0.1625
Surgery/Theatre
Name of clinic	Theatre (D21)	124800
Position/post and grade	Consultant Surgeon					% allocation of time
Activities	theatre	others
Monday 8.00 - 13.00
Monday 13.00 – 16.00
Tuesday 8.00 - 13.00	255
Tuesday 13.00 – 16.00		10
Wednesday 8.00 - 13.00
Wednsday 13.00 – 16.00
Thursday 8.00 - 13.00	255
Thursday 13.00 – 16.00
Friday 8.00 - 13.00		30
Sub-total	510	40
Total					550	0.229167
Position/post and grade	Senior Registrar
Activities	theatre	others
Monday 8.00 - 13.00
Monday 13.00 – 16.00	285
Tuesday 8.00 - 13.00		15
Tuesday 13.00 – 16.00
Wednesday 8.00 - 13.00
Wednsday 13.00 – 16.00
Thursday 8.00 - 13.00	285
Thursday 13.00 – 16.00		15
Friday 8.00 - 13.00
Sub-total	570	30
Total					600	0.25
Position/post and grade	Anaesthetist
Activities	theatre	others
Monday 8.00 - 13.00
Monday 13.00 – 16.00		45
Tuesday 8.00 - 13.00	300
Tuesday 13.00 – 16.00
Wednesday 8.00 - 13.00
Wednsday 13.00 – 16.00		45
Thursday 8.00 - 13.00
Thursday 13.00 – 16.00	300
Friday 8.00 - 13.00
Friday 14.00 - 16.00
Sub-total	600	90
Total					690	0.2875
Position/post and grade	Registrar Anaesthetist
Activities	theatre	previous day meds visit
Monday 8.00 - 13.00
Monday 13.00 – 16.00		20
Tuesday 8.00 - 13.00	360
Tuesday 13.00 – 16.00
Wednesday 8.00 - 13.00		20
Wednsday 13.00 – 16.00
Thursday 8.00 - 13.00	360
Thursday 13.00 – 16.00
Friday 8.00 - 13.00
Sub-total	720	40
Total					760	0.316667
Position/post and grade	Scrub Nurse (Professional Nurse)
Activities	theatre	others
Monday 8.00 - 13.00		30
Monday 13.00 – 16.00	330
Tuesday 8.00 - 13.00
Tuesday 13.00 – 16.00
Wednesday 8.00 - 13.00	330	30
Wednsday 13.00 – 16.00
Thursday 8.00 - 13.00
Thursday 13.00 – 16.00		30
Friday 08:00-16:00
Sub-total	660	90
Total					750	0.3125
Position/post and grade	Trainee Nurse
Activities	theatre	others
Monday 8.00 - 13.00
Monday 13.00 – 16.00	210
Tuesday 8.00 - 13.00		10
Tuesday 13.00 – 16.00	210
Wednesday 8.00 - 13.00		10
Wednsday 13.00 – 16.00
Thursday 8.00 - 13.00	210
Thursday 13.00 – 16.00		10
Friday 8.00 - 13.00
Sub-total	630	30
Total					660	0.275
Position/post and grade	Flow Nurse
Activities	theatre	others
Monday 8.00 - 13.00
Monday 13.00 – 16.00	180	10
Tuesday 8.00 - 13.00
Tuesday 13.00 – 16.00
Wednesday 8.00 - 13.00		10
Wednsday 13.00 – 16.00	180
Thursday 8.00 - 13.00
Thursday 13.00 – 16.00		10
Friday 8.00 - 13.00	180
Sub-total	540	30
Total					570	0.2375
Position/post and grade	Student Flow Nurse
Activities	theatre	others
Monday 8.00 - 13.00
Monday 13.00 – 16.00	210	60
Tuesday 8.00 - 13.00
Tuesday 13.00 – 16.00
Wednesday 8.00 - 13.00	210	60
Wednsday 13.00 – 16.00
Thursday 8.00 - 13.00
Thursday 13.00 – 16.00
Friday 8.00 - 13.00	210	60
Sub-total	630	180
Total					810	0.3375
Position/post and grade	Qualified Perfusionist
Activities	theatre	others
Monday 8.00 - 13.00
Monday 13.00 – 16.00	330
Tuesday 8.00 - 13.00		20
Tuesday 13.00 – 16.00	330
Wednesday 8.00 - 13.00		20
Wednsday 13.00 – 16.00
Thursday 8.00 - 13.00		20
Thursday 13.00 – 16.00
Friday 8.00 - 13.00
Sub-total	660	60
Total					720	0.3
Position/post and grade	Student Perfusionist
Activities
Monday 8.00 - 13.00
Monday 13.00 – 16.00
Tuesday 8.00 - 13.00
Tuesday 13.00 – 16.00	270
Wednesday 8.00 - 13.00
Wednsday 13.00 – 16.00
Thursday 8.00 - 13.00	270
Thursday 13.00 – 16.00
Friday 8.00 - 13.00
Sub-total	540	0
Total					540	0.225
Position/post and grade	Admin clerck
Activities	ttheatre related	other
Monday 8.00 - 13.00
Monday 13.00 – 16.00	45
Tuesday 8.00 - 13.00
Tuesday 13.00 – 16.00
Wednesday 8.00 - 13.00	45
Wednsday 13.00 – 16.00
Thursday 8.00 - 13.00	45
Thursday 13.00 – 16.00
Friday 8.00 - 13.00
Sub-total	135	0
Total					135	0.05625

## Sheet: Aggregate RHD total cost to GSH
Aggregate RHD care costs to GSH in 2017 and estimated annual costs per-patient
Clinical unit	Aggregate cost to GSH in 2017 (ZAR)	Unit cost per encounter	Estimated per-patient annual cost (ZAR)	% share of per-patient annual cost
Outpatient clinic	5.35961e+06	4290.7	12443	0.241319
Cardaic Medical & ICU wad	2.73031e+06	2364.5	732.995	0.0142157
Cardaic Catheterisation laboratory (cath lab)	6.62493e+06	25486	4842.33	0.0939118
Surgical theatre	1.08107e+07	152474	33544.2	0.650553
Total cost	2.55255e+07		51562.6	1
